# Supplementary material for: Using a Clinicopathologic and Gene Expression (CP-GEP) Model to Identify Stage I–II Melanoma Patients at Risk of Disease Relapse
Source: Cancers (Basel). 2022 Jun 9;14(12):2854. doi: 10.3390/cancers14122854 (PMC9220976; doi:10.3390/cancers14122854)
Supplement: Supplementary file 1 [file cancers-14-02854-s001.zip]

Archive with 1 entries (1 files):
- cancers-1737272-supplementary.pdf
